# Supplementary material for: Monitoring and Risk Assessment of Multi-Pesticide Residues in Apples: A Focus on Consumer Safety
Source: Foods. 2024 Oct 7;13(19):3186. doi: 10.3390/foods13193186 (PMC11476224; doi:10.3390/foods13193186)
Supplement: Supplementary file 1 [file foods-13-03186-s001.zip]

Archive with 1 entries (1 files):
- foods-3229991-supplementary.pdf
